# Supplementary material for: Identification and Assessment of Necroptosis-Related Genes in Clinical Prognosis and Immune Cells in Diffuse Large B-Cell Lymphoma
Source: Front Oncol. 2022 Jun 22;12:904614. doi: 10.3389/fonc.2022.904614 (PMC9257018; doi:10.3389/fonc.2022.904614)
Supplement: Supplementary file 5 [file DataSheet_1.xlsx]

## Sheet: Supplementary Table 1
The list of 198 NRGs from several previously published articles.
AIFM1
ALOX15
BAX
BCL2
BID
BIRC2
BIRC3
CAMK2A
CAMK2B
CAMK2D
CAMK2G
CAPN1
CAPN2
CASP1
CASP8
CFLAR
CHMP11
CHMP1B
CHMP2A
CHMP2B
CHMP3
CHMP4A
CHMP4B
CHMP4C
CHMP5
CHMP6
CHMP7
CYBB
CYLD
DNM1L
EIF2AK2
FADD
FAF1
FAS
FASLG
FTH1
FTL
GLUD1
GLUD2
GLUL
H2AFB1
H2AFB2
H2AFB3
HIST1H2AA
HIST1H2AG
HIST1H2AH
HIST1H2AI
HIST1H2AJ
HIST1H2AK
HIST1H2AL
HIST1H2AM
HIST1H2AA3
HIST1H2AA4
HIST1H2AC
HIST1H2AB
HIST1H2AD
HIST1H2AE
H2AFJ
HIST3H2A?
H2AFX
H2AFZ
HMGB1
HSP90AA1
HSP90AB1
IFNA1
IFNA10
IFNA13
IFNA14
IFNA16
IFNA17
IFNA2
IFNA21
IFNA4
IFNA5
IFNA6
IFNA7
IFNA8
IFNAR1
IFNAR2
IFNB1
NLRP3
PARP1
PGAM5
PLA2G4A
PLA2G4B
PLA2G4C
PLA2G4D
PLA2G4E
PLA2G4F
PPIA
PPID
PYCARD
PYGB
PYGL
PYGM
RBCK1
RIPK1
RIPK3
RNF103-CHMP3
RNF31
SHARPIN
SLC25A31
SLC25A4
SLC25A5
SLC25A6
SMPD1
SPATA2
SPATA2L
SQSTM1
STAT1
STAT2
STAT3
STAT4
STAT5A
STAT5B
STAT6
TICAM1
TICAM2
TLR3
TLR4
TNF
TNFAIP3
TNFRSF10A
TNFRSF10B
TNFRSF1A
TNESF10
TRADD
TRAF2
TRAF5
TRPM7
TYK2
USP21
VDAC1
VDAC2
VDAC3
VPS4A
VPS4B
XIAP
ZBP1
USP22
MLKL
TEAD1
TRIM11
IPMK
ITPK1
SIRT3
MY
TNFRSF1B
PANX1
OTULIN
MAP3K7
DIABLO
DNMT1
BRAF
AXL
ID1
CDKN2A
HSPA4
STUB1
FLT3
HAT1
SIRT2
SIRT1
PLK1
MPG
BACH2
GATA3
MYCN
ALK
ATRX
TERT
SLC39A7
IDH1
IDH2
KLF9
HDAC9
LEF1
BNIP3
CD40
BCL2L11
EGFR
DDX58
TARDBP
APP
TNFRSF21
miR495
miR331-3p
miR15a
miR148a-3p
miR7-5p
miR141-3p
miR425-5p
miR200a-5p
miR210
miR223-3p
miR500a-3p
miR181-5p
miR16-5p

## Sheet: Supplementary Table 2
The list of 24 DEGs after LASSO and multiple variate proportional hazards model construction between NRG clusters.
CHIC2
PLEKHA1
NECAB3
CERS2
C10orf55
CELSR3
CBR3-AS1
CCL16
MS4A4A
FOXC1
LRRN3
DPEP3
PLAU
PWAR5
CHRNA1
PODNL1
DEFB1
LHFPL3-AS2
PRORSD1P
LMTK3
FAM224A
KCNJ16
ANO3
PRSS21
